# Supplementary material for: Toll-like Receptors 1, 3 and 7 Activate Distinct Genetic Features of NF-κB Signaling and γ-Protocadherin Expression in Human Cardiac Fibroblasts
Source: Inflammation. 2025 Jan 20;48(5):2896–907. doi: 10.1007/s10753-025-02238-z (PMC12596343; doi:10.1007/s10753-025-02238-z)
Supplement: Supplementary file 1 — Supplementary file1 (XLSX 16 KB) [file 10753_2025_2238_MOESM1_ESM.xlsx]

## Sheet: Sheet1
Supplementary table 1. Regulation of NFkB signaling by
Pam3CSK4, Poly I:C or R848 compared to controls.
Results from all genes investigated are shown.
n=3-4
Gene symbol	Fold change Pam3CSK4	p-value	Fold change Poly I:C	p-value	Fold change R848	p-value
AGT	3.6	n.s	1.5	n.s	0.9	n.s
AKT1	29	0.003	0.8	n.s	21	0.04
ATF1	3.9	0.0006	0.01	0.0002	3.9	0.0006
BCL2A1	2.1	n.s	35	0.02	1.8	n.s
BCL2L1	1.4	n.s	1.9	n.s	2.0	0.008
BCL3	1.2	n.s	1.9	n.s	1.6	n.s
BIRC2	2.3	n.s	9.4	0.02	2.2	0.03
BIRC3	1.3	n.s	32	0.005	0.9	n.s
CARD11	undetectable		undetectable		undetectable
CASP1	1.1	n.s	5.0	0.03	1.9	0.0004
CASP8	2.0	0.02	2.1	0.002	0.5	0.04
CCL2	1.8	0.01	4.1	0.02	0.7	n.s
CCL5	2.2	0.04	76	0.02	0.00	0.0003
CCL20	4.2	0.03	74	0.00005	1.2	n.s
CD40	4.3	n.s	5.7	n.s	3.9	n.s
CD83	1.1	n.s	0.04	0.02	0.6	n.s
CSF1	7.2	0.003	26	0.0008	7.9	0.001
CSF2	5.0	0.007	1.2	n.s	1.3	n.s
CSF3	7.7	n.s	15	0.05	1.3	n.s
CFLAR	11.3	n.s	1.8	n.s	2.1	n.s
CHUK	1.4	n.s	2.9	0.002	0.8	n.s
CXCL2	4.4	0.009	6.0	0.03	2.0	n.s
CXCL3	51	0.04	9.3	n.s	21	0.04
CXCL8	1.9	n.s	2.5	0.01	0.6	n.s
EGFR	4.3	0.03	2.6	0.03	3.5	0.0001
EGR1	5.6	0.02	7.2	0.01	4.8	0.0008
ELK1	20	0.02	17	0.02	32	0.002
FADD	1.1	n.s	0.4	n.s	0.8	n.s
FASLG	undetectable		undetectable		undetectable
FOS	1.4	n.s	2.9	n.s	1.2	n.s
HMOX1	8.9	n.s	0.5	n.s	6.4	n.s
ICAM1	12	n.s	7.2	0.05	7.0	n.s
IFNA1	8.2	0.002	0.9	n.s	2.4	n.s
IFNG	undetectable		undetectable		undetectable
IKBKB	1.0	n.s	1.0	n.s	1.0	n.s
IKBKG	0.8	n.s	0.42	0.03	0.26	0.002
IL10	undetectable		undetectable		undetectable
IL1A	3.6	n.s	3.3	0.04	2.0	n.s
IL1B	1.19	n.s	5.24	n.s	0.00	n.s
IL1R1	2.3	0.04	2.7	0.002	1.9	0.02
IRAK1	1.6	n.s	0.4	0.047	0.5	0.004
IRAK2	0.5	0.01	2.8	n.s	0.8	n.s
IRF1	0.3	0.007	1.5	n.s	0.5	0.03
JUN	0.9	n.s	2.3	n.s	0.6	0.02
LTA	undetectable		undetectable		undetectable
LTBR	18	0.02	2.7	n.s	27	0.002
MALT1	1.4	n.s	0.3	0.002	0.6	0.046
MAP3K1	0.8	n.s	0.5	0.008	0.3	0.002
MYD88	5.0	0.00005	119	0.006	7.6	0.0007
NFKB1	1.2	n.s	6.4	0.02	1.4	n.s
NFKBIA	1.7	0.02	6.4	0.003	1.6	n.s
NFKB2	1.1	n.s	3.1	0.046	1.1	n.s
NFKBIE	2.0	n.s	9.8	0.01	2.4	n.s
NOD1	0.6	n.s	2.9	0.005	1.3	n.s
PSIP1	1.3	n.s	0.2	0.0005	2.2	0.01
RAF1	0.4	n.s	1.5	n.s	0.7	n.s
REL	1.1	n.s	2.7	0.02	0.5	n.s
RELA	1.3	n.s	1.9	n.s	1.2	n.s
RELB	1.6	n.s	2.9	n.s	2.1	0.01
RHOA	10.4	n.s	2.1	n.s	13.5	n.s
RIPK1	7.3	n.s	2.7	n.s	6.7	n.s
STAT1	0.9	n.s	4.2	0.0004	0.3	0.004
STX11	0.5	n.s	36	0.007	1.6	n.s
TBK1	1.0	n.s	7.9	0.0002	2.3	0.03
TICAM1	0.9	n.s	2.2	n.s	0.8	n.s
TIFA	0.3	n.s	3.9	0.04	1.3	n.s
TIMP1	0.5	0.02	1.0	n.s	0.6	0.04
TLR1	0.2	n.s	3.6	n.s	0.7	n.s
TLR2	0.02	n.s	3.0	n.s	0.03	n.s
TLR3	0.8	n.s	42	0.0002	1.2	n.s
TLR4	1.6	n.s	1.4	n.s	0.5	0.01
TLR6	3.63	n.s	5.13	n.s	2.4	n.s
TLR9	undetectable		undetectable		undetectable
TNF	0.8	n.s	47	0.03	1.1	n.s
TNFAIP2	1.3	n.s	9.9	0.006	0.6	n.s
TNFAIP3	1.5	n.s	3.2	n.s	0.9	n.s
TNFRSF10A	8.8	0.001	2.3	n.s	8.1	0.04
TNFRSF10B	9.8	n.s	1.1	n.s	6.0	n.s
TNFRSF1A	0.03	n.s	1.2	n.s	0.8	n.s
TNFSF10	0.6	n.s	232	0.001	3.5	0.01
TRADD	1.6	n.s	4.5	0.02	1.9	0.03
TRAF2	1.8	n.s	2.6	0.04	1.1	n.s
TRAF3	0.3	n.s	0.8	n.s	0.4	n.s
TRAF6	3.6	0.0003	5.1	0.009	2.4	0.001
n.s= not signficantly different compared to controls
